# Supplementary material for: Coping Resources among Forced Migrants in South Africa: Exploring the Role of Character Strengths in Coping, Adjustment, and Flourishing
Source: Int J Environ Res Public Health. 2023 Dec 29;21(1):50. doi: 10.3390/ijerph21010050 (PMC10815753; doi:10.3390/ijerph21010050)
Supplement: Supplementary file 1 [file ijerph-21-00050-s001.zip]

Archive with 1 entries (1 files):
- ijerph-2563552-Supplementary Material.pdf
